# Supplementary material for: In Silico Design and Characterization of a Rationally Engineered Cas12j2 Gene Editing System for the Treatment of HPV-Associated Cancers
Source: Int J Mol Sci. 2026 Jan 21;27(2):1054. doi: 10.3390/ijms27021054 (PMC12841931; doi:10.3390/ijms27021054)
Supplement: Supplementary file 1 [file ijms-27-01054-s001.zip]

Archive with 1 entries (1 files):
- ijms-4064134-supplementary.pdf
